# Supplementary material for: The Effect of pH and Storage Temperature on the Stability of Emulsions Stabilized by Rapeseed Proteins
Source: Foods. 2021 Jul 18;10(7):1657. doi: 10.3390/foods10071657 (PMC8303418; doi:10.3390/foods10071657)
Supplement: Supplementary file 1 [file foods-10-01657-s001.zip]

Archive with 1 entries (1 files):
- foods-1292192-supple.pdf
